# Supplementary material for: Optimization of the standard genetic code according to three codon positions using an evolutionary algorithm
Source: PLoS One. 2018 Aug 9;13(8):e0201715. doi: 10.1371/journal.pone.0201715 (PMC6084934; doi:10.1371/journal.pone.0201715)
Supplement: S1 Table — The assignments of amino acids to codons typical of the SGC and present in the optimized codes were highlighted in yellow. When several different codes showed the same minimum SD, the most frequent amino acid assigned to a codon was shown together with the percentage of its occurrence in the codes. In this case, the assignments of amino acids to codons being the same as in the SGC were highlighted in light yellow. (XLSX) [file pone.0201715.s022.xlsx]

## Sheet: codes
SGC									deg_pos1_best									blo_pos1_best									num_pos1_best									gen_pos1_best
TTT	F (100)	TCT	S (100)	TAT	Y (100)	TGT	C (100)		TTT	F (100)	TCT	S (100)	TAT	D/E/K (33.3)	TGT	Q (100)		TTT	G (100)	TCT	M (100)	TAT	P (100)	TGT	W (100)		TTT	G (100)	TCT	S (100)	TAT	A (100)	TGT	S (100)		TTT	G/S (50)	TCT	A (100)	TAT	G/S (50)	TGT	M (100)
TTC	F (100)	TCC	S (100)	TAC	Y (100)	TGC	C (100)		TTC	F (100)	TCC	S (100)	TAC	D/E/K (33.3)	TGC	Q (100)		TTC	G (100)	TCC	M (100)	TAC	P (100)	TGC	W (100)		TTC	L (100)	TCC	F (66.7)	TAC	Q (100)	TGC	L (66.7)		TTC	C (100)	TCC	P (100)	TAC	N (100)	TGC	G/S (50)
TTA	L (100)	TCA	S (100)	TAA	O (100)	TGA	O (100)		TTA	L (100)	TCA	S (100)	TAA	O (100)	TGA	O (100)		TTA	R (100)	TCA	M (100)	TAA	O (100)	TGA	O (100)		TTA	D (100)	TCA	V (100)	TAA	O (100)	TGA	O (100)		TTA	Y (100)	TCA	V (100)	TAA	O (100)	TGA	O (100)
TTG	L (100)	TCG	S (100)	TAG	O (100)	TGG	W (100)		TTG	L (100)	TCG	S (100)	TAG	O (100)	TGG	W (100)		TTG	R (100)	TCG	M (100)	TAG	O (100)	TGG	Y (100)		TTG	N (66.7)	TCG	T (66.7)	TAG	O (100)	TGG	W (100)		TTG	W (100)	TCG	F (100)	TAG	O (100)	TGG	R (100)
CTT	L (100)	CCT	P (100)	CAT	H (100)	CGT	R (100)		CTT	L (100)	CCT	P (100)	CAT	D (66.7)	CGT	R (100)		CTT	R (100)	CCT	L (100)	CAT	S (100)	CGT	V (100)		CTT	G (100)	CCT	S (100)	CAT	A (66.7)	CGT	S (100)		CTT	G/S (50)	CCT	A (100)	CAT	G/S (50)	CGT	W (100)
CTC	L (100)	CCC	P (100)	CAC	H (100)	CGC	R (100)		CTC	L (100)	CCC	P (100)	CAC	D (66.7)	CGC	R (100)		CTC	R (100)	CCC	L (100)	CAC	S (100)	CGC	V (100)		CTC	L (100)	CCC	M (66.7)	CAC	H (100)	CGC	L (66.7)		CTC	C (100)	CCC	P (100)	CAC	N (100)	CGC	G/S (50)
CTA	L (100)	CCA	P (100)	CAA	Q (100)	CGA	R (100)		CTA	L (100)	CCA	P (100)	CAA	C/H (50)	CGA	R (100)		CTA	R (100)	CCA	L (100)	CAA	D (100)	CGA	V (100)		CTA	D (66.7)	CCA	V (66.7)	CAA	P (66.7)	CGA	R (100)		CTA	Y (100)	CCA	V (100)	CAA	Q (100)	CGA	R (100)
CTG	L (100)	CCG	P (100)	CAG	Q (100)	CGG	R (100)		CTG	L (100)	CCG	P (100)	CAG	C/H (50)	CGG	R (100)		CTG	R (100)	CCG	L (100)	CAG	D (100)	CGG	V (100)		CTG	N (66.7)	CCG	P (100)	CAG	R (100)	CGG	V (100)		CTG	M (100)	CCG	L (100)	CAG	E (100)	CGG	R (100)
ATT	I (100)	ACT	T (100)	AAT	N (100)	AGT	S (100)		ATT	I (100)	ACT	T (100)	AAT	N (100)	AGT	S (100)		ATT	H (100)	ACT	I (100)	AAT	T (100)	AGT	M (100)		ATT	G (100)	ACT	A (100)	AAT	T (66.7)	AGT	S (100)		ATT	G/S (50)	ACT	A (100)	AAT	G/S (50)	AGT	M (100)
ATC	I (100)	ACC	T (100)	AAC	N (100)	AGC	S (100)		ATC	I (100)	ACC	T (100)	AAC	N (100)	AGC	S (100)		ATC	H (100)	ACC	I (100)	AAC	T (100)	AGC	M (100)		ATC	I (100)	ACC	F (100)	AAC	H (66.7)	AGC	I (66.7)		ATC	C (100)	ACC	T (100)	AAC	N (100)	AGC	G/S (50)
ATA	I (100)	ACA	T (100)	AAA	K (100)	AGA	R (100)		ATA	I (100)	ACA	T (100)	AAA	Y (50)	AGA	R (100)		ATA	H (100)	ACA	I (100)	AAA	K (100)	AGA	V (100)		ATA	E (66.7)	ACA	V (100)	AAA	Y (100)	AGA	R (100)		ATA	Y (100)	ACA	V (100)	AAA	H (100)	AGA	R (100)
ATG	M (100)	ACG	T (100)	AAG	K (100)	AGG	R (100)		ATG	M (100)	ACG	T (100)	AAG	Y (50)	AGG	R (100)		ATG	N (100)	ACG	I (100)	AAG	K (100)	AGG	V (100)		ATG	N (66.7)	ACG	T (100)	AAG	R (100)	AGG	C (100)		ATG	W (100)	ACG	I (100)	AAG	D (100)	AGG	R (100)
GTT	V (100)	GCT	A (100)	GAT	D (100)	GGT	G (100)		GTT	V (100)	GCT	A (100)	GAT	K (66.7)	GGT	G (100)		GTT	Q (100)	GCT	F (100)	GAT	A (100)	GGT	C (100)		GTT	G (100)	GCT	A (100)	GAT	A/P/T (33.3)	GGT	S (100)		GTT	G/S (50)	GCT	A (100)	GAT	G/S (50)	GGT	M (100)
GTC	V (100)	GCC	A (100)	GAC	D (100)	GGC	G (100)		GTC	V (100)	GCC	A (100)	GAC	K (66.7)	GGC	G (100)		GTC	Q (100)	GCC	F (100)	GAC	A (100)	GGC	C (100)		GTC	L (100)	GCC	L (66.7)	GAC	Q (66.7)	GGC	L (66.7)		GTC	C (100)	GCC	P (100)	GAC	K (100)	GGC	G/S (50)
GTA	V (100)	GCA	A (100)	GAA	E (100)	GGA	G (100)		GTA	V (100)	GCA	A (100)	GAA	Y (50)	GGA	G (100)		GTA	Q (100)	GCA	F (100)	GAA	E (100)	GGA	C (100)		GTA	E (100)	GCA	Y (66.7)	GAA	P (66.7)	GGA	R (100)		GTA	Y (100)	GCA	V (100)	GAA	H (100)	GGA	R (100)
GTG	V (100)	GCG	A (100)	GAG	E (100)	GGG	G (100)		GTG	V (100)	GCG	A (100)	GAG	Y (50)	GGG	G (100)		GTG	Q (100)	GCG	F (100)	GAG	E (100)	GGG	C (100)		GTG	K (100)	GCG	P (66.7)	GAG	R (100)	GGG	C (100)		GTG	M (100)	GCG	L (100)	GAG	E (100)	GGG	R (100)
SGC									deg_pos1_worst									blo_pos1_worst									num_pos1_worst									gen_pos1_worst
TTT	F (100)	TCT	S (100)	TAT	Y (100)	TGT	C (100)		TTT	E (100)	TCT	L (100)	TAT	C/F/K (33.3)	TGT	D (100)		TTT	Q (100)	TCT	D (100)	TAT	Y (100)	TGT	V (100)		TTT	G (100)	TCT	C/H (50)	TAT	E (100)	TGT	R (100)		TTT	D (66.7)	TCT	D (66.7)	TAT	I (66.7)	TGT	D (100)
TTC	F (100)	TCC	S (100)	TAC	Y (100)	TGC	C (100)		TTC	E (100)	TCC	L (100)	TAC	C/F/K (33.3)	TGC	D (100)		TTC	Q (100)	TCC	D (100)	TAC	Y (100)	TGC	V (100)		TTC	D (100)	TCC	V (83.3)	TAC	F/Y (50)	TGC	P/T (50)		TTC	L (75)	TCC	I (83.3)	TAC	M (50)	TGC	D (100)
TTA	L (100)	TCA	S (100)	TAA	O (100)	TGA	O (100)		TTA	R (100)	TCA	L (100)	TAA	O (100)	TGA	O (100)		TTA	E (100)	TCA	D (100)	TAA	O (100)	TGA	O (100)		TTA	P/T (50)	TCA	R/T (50)	TAA	O (100)	TGA	O (100)		TTA	L (75)	TCA	I (50)	TAA	O (100)	TGA	O (100)
TTG	L (100)	TCG	S (100)	TAG	O (100)	TGG	W (100)		TTG	R (100)	TCG	L (100)	TAG	O (100)	TGG	W (100)		TTG	E (100)	TCG	D (100)	TAG	O (100)	TGG	H (100)		TTG	L (100)	TCG	G (100)	TAG	O (100)	TGG	C (100)		TTG	L (100)	TCG	L (66.7)	TAG	O (100)	TGG	D (100)
CTT	L (100)	CCT	P (100)	CAT	H (100)	CGT	R (100)		CTT	R (100)	CCT	G/P (50)	CAT	C/F/K (33.3)	CGT	S (100)		CTT	E (100)	CCT	C (35.9)	CAT	R (51.9)	CGT	L (50.2)		CTT	P/T (50)	CCT	M (100)	CAT	P (100)	CGT	P (66.7)		CTT	L (100)	CCT	P/V/Y (33.3)	CAT	W (50)	CGT	E (33.3)
CTC	L (100)	CCC	P (100)	CAC	H (100)	CGC	R (100)		CTC	R (100)	CCC	G/P (50)	CAC	C/F/K (33.3)	CGC	S (100)		CTC	E (100)	CCC	C (35.9)	CAC	R (51.9)	CGC	L (50.2)		CTC	L/T (50)	CCC	Y (100)	CAC	H (100)	CGC	I/L (50)		CTC	D (100)	CCC	D (91.7)	CAC	D (100)	CGC	Y (50)
CTA	L (100)	CCA	P (100)	CAA	Q (100)	CGA	R (100)		CTA	R (100)	CCA	G/P (50)	CAA	Q (100)	CGA	S (100)		CTA	E (100)	CCA	C (35.9)	CAA	S (35)	CGA	L (50.2)		CTA	G (100)	CCA	Q (100)	CAA	A/S (50)	CGA	S (66.7)		CTA	D (75)	CCA	L (50)	CAA	G (66.7)	CGA	R (58.3)
CTG	L (100)	CCG	P (100)	CAG	Q (100)	CGG	R (100)		CTG	R (100)	CCG	G/P (50)	CAG	Q (100)	CGG	S (100)		CTG	E (100)	CCG	C (35.9)	CAG	S (35)	CGG	L (50.2)		CTG	L (100)	CCG	N (100)	CAG	A (100)	CGG	R (100)		CTG	L (100)	CCG	D (66.7)	CAG	G (33.3)	CGG	I (66.7)
ATT	I (100)	ACT	T (100)	AAT	N (100)	AGT	S (100)		ATT	I (100)	ACT	G/T (50)	AAT	N (100)	AGT	L (100)		ATT	F (100)	ACT	C (34.2)	AAT	N (100)	AGT	D (100)		ATT	V (100)	ACT	N (100)	AAT	W (100)	AGT	F (100)		ATT	D (100)	ACT	L (66.7)	AAT	D (100)	AGT	I (50)
ATC	I (100)	ACC	T (100)	AAC	N (100)	AGC	S (100)		ATC	I (100)	ACC	G/T (50)	AAC	N (100)	AGC	L (100)		ATC	F (100)	ACC	C (34.2)	AAC	N (100)	AGC	D (100)		ATC	I/L (50)	ACC	G (83.3)	AAC	K (100)	AGC	I (100)		ATC	D (66.7)	ACC	D (100)	AAC	L (58.3)	AGC	L (75)
ATA	I (100)	ACA	T (100)	AAA	K (100)	AGA	R (100)		ATA	I (100)	ACA	G/T (50)	AAA	H/Y (50)	AGA	S (100)		ATA	F (100)	ACA	C (34.2)	AAA	G (34.2)	AGA	L (50.2)		ATA	V (100)	ACA	R/T (50)	AAA	A/S (50)	AGA	S (66.7)		ATA	I (100)	ACA	D (66.7)	AAA	K (66.7)	AGA	H (50)
ATG	M (100)	ACG	T (100)	AAG	K (100)	AGG	R (100)		ATG	M (100)	ACG	G/T (50)	AAG	H/Y (50)	AGG	S (100)		ATG	T (52.3)	ACG	C (34.2)	AAG	G (34.2)	AGG	L (50.2)		ATG	E (100)	ACG	T (100)	AAG	S (100)	AGG	R (100)		ATG	D (100)	ACG	D (66.7)	AAG	N (41.7)	AGG	D (66.7)
GTT	V (100)	GCT	A (100)	GAT	D (100)	GGT	G (100)		GTT	V (100)	GCT	A (100)	GAT	C/F/K (33.3)	GGT	P/T (50)		GTT	I (50.2)	GCT	W (36.7)	GAT	R (48.1)	GGT	K (100)		GTT	R (100)	GCT	C/H (50)	GAT	L (100)	GGT	Q (66.7)		GTT	L (66.7)	GCT	D (66.7)	GAT	D (66.7)	GGT	D/T (33.3)
GTC	V (100)	GCC	A (100)	GAC	D (100)	GGC	G (100)		GTC	V (100)	GCC	A (100)	GAC	C/F/K (33.3)	GGC	P/T (50)		GTC	I (50.2)	GCC	W (36.7)	GAC	R (48.1)	GGC	K (100)		GTC	L/P (50)	GCC	K (100)	GAC	F/Y (50)	GGC	D (100)		GTC	L (41.7)	GCC	F (66.7)	GAC	D (100)	GGC	D (100)
GTA	V (100)	GCA	A (100)	GAA	E (100)	GGA	G (100)		GTA	V (100)	GCA	A (100)	GAA	H/Y (50)	GGA	P/T (50)		GTA	I (50.2)	GCA	W (36.7)	GAA	A (35.4)	GGA	K (100)		GTA	R (100)	GCA	L (100)	GAA	S (100)	GGA	S (66.7)		GTA	D (100)	GCA	D (91.7)	GAA	A (66.7)	GGA	S (75)
GTG	V (100)	GCG	A (100)	GAG	E (100)	GGG	G (100)		GTG	V (100)	GCG	A (100)	GAG	H/Y (50)	GGG	P/T (50)		GTG	I (50.2)	GCG	W (36.7)	GAG	A (35.4)	GGG	K (100)		GTG	A (100)	GCG	I (100)	GAG	S (100)	GGG	V (100)		GTG	D (100)	GCG	C (50)	GAG	Q (66.7)	GGG	L (66.7)
SGC									deg_pos2_best									blo_pos2_best									num_pos2_best									gen_pos2_best
TTT	F (100)	TCT	S (100)	TAT	Y (100)	TGT	C (100)		TTT	D (54.5)	TCT	R (100)	TAT	D (45.5)	TGT	E (54.5)		TTT	D (100)	TCT	N (100)	TAT	E/K (50)	TGT	E/K (50)		TTT	C (37.5)	TCT	V (68.8)	TAT	V (37.5)	TGT	C (68.8)		TTT	S (100)	TCT	S (100)	TAT	S (100)	TGT	S (100)
TTC	F (100)	TCC	S (100)	TAC	Y (100)	TGC	C (100)		TTC	D (54.5)	TCC	R (100)	TAC	D (45.5)	TGC	E (54.5)		TTC	D (100)	TCC	N (100)	TAC	E/K (50)	TGC	E/K (50)		TTC	Y (43.8)	TCC	V (68.8)	TAC	Y (68.8)	TGC	V (43.8)		TTC	L (100)	TCC	I (75)	TAC	L (100)	TGC	L (100)
TTA	L (100)	TCA	S (100)	TAA	O (100)	TGA	O (100)		TTA	S (100)	TCA	R (100)	TAA	O (100)	TGA	O (100)		TTA	P/T (50)	TCA	N (100)	TAA	O (100)	TGA	O (100)		TTA	W (68.8)	TCA	M (68.8)	TAA	O (100)	TGA	O (100)		TTA	D (100)	TCA	E (100)	TAA	O (100)	TGA	O (100)
TTG	L (100)	TCG	S (100)	TAG	O (100)	TGG	W (100)		TTG	S (100)	TCG	R (100)	TAG	O (100)	TGG	W (100)		TTG	P/T (50)	TCG	N (100)	TAG	O (100)	TGG	G (100)		TTG	L (62.5)	TCG	F (100)	TAG	O (100)	TGG	F (62.5)		TTG	W (100)	TCG	W (100)	TAG	O (100)	TGG	W (100)
CTT	L (100)	CCT	P (100)	CAT	H (100)	CGT	R (100)		CTT	S (100)	CCT	V (100)	CAT	C (54.5)	CGT	L (100)		CTT	P/T (50)	CCT	Y (100)	CAT	C/V (50)	CGT	P/T (50)		CTT	G (43.8)	CCT	G (56.3)	CAT	H (68.8)	CGT	G (37.5)		CTT	P (75)	CCT	P (100)	CAT	T (75)	CGT	P (75)
CTC	L (100)	CCC	P (100)	CAC	H (100)	CGC	R (100)		CTC	S (100)	CCC	V (100)	CAC	C (54.5)	CGC	L (100)		CTC	P/T (50)	CCC	Y (100)	CAC	C/V (50)	CGC	P/T (50)		CTC	T (50)	CCC	P (56.3)	CAC	T (56.3)	CGC	P (43.8)		CTC	H (100)	CCC	Q (100)	CAC	H (100)	CGC	H (100)
CTA	L (100)	CCA	P (100)	CAA	Q (100)	CGA	R (100)		CTA	S (100)	CCA	V (100)	CAA	Y (54.5)	CGA	L (100)		CTA	P/T (50)	CCA	Y (100)	CAA	C/V (50)	CGA	P/T (50)		CTA	S (68.8)	CCA	S (68.8)	CAA	S (68.8)	CGA	S (68.8)		CTA	W (100)	CCA	M (100)	CAA	W (100)	CGA	W (100)
CTG	L (100)	CCG	P (100)	CAG	Q (100)	CGG	R (100)		CTG	S (100)	CCG	V (100)	CAG	Y (54.5)	CGG	L (100)		CTG	P/T (50)	CCG	Y (100)	CAG	C/V (50)	CGG	P/T (50)		CTG	P (50)	CCG	P (87.5)	CAG	T (56.3)	CGG	T (62.5)		CTG	F (100)	CCG	F (100)	CAG	F (100)	CGG	F (100)
ATT	I (100)	ACT	T (100)	AAT	N (100)	AGT	S (100)		ATT	I (100)	ACT	T (100)	AAT	H (100)	AGT	R (100)		ATT	Q (100)	ACT	H (100)	AAT	R (100)	AGT	N (100)		ATT	G (56.3)	ACT	S (50)	AAT	G (50)	AGT	S (56.3)		ATT	V (100)	ACT	V (100)	AAT	Y (100)	AGT	C (100)
ATC	I (100)	ACC	T (100)	AAC	N (100)	AGC	S (100)		ATC	I (100)	ACC	T (100)	AAC	H (100)	AGC	R (100)		ATC	Q (100)	ACC	H (100)	AAC	R (100)	AGC	N (100)		ATC	R (37.5)	ACC	Q (50)	AAC	Q (50)	AGC	R (62.5)		ATC	L (100)	ACC	L (100)	AAC	I (100)	AGC	L (100)
ATA	I (100)	ACA	T (100)	AAA	K (100)	AGA	R (100)		ATA	I (100)	ACA	T (100)	AAA	F (100)	AGA	L (100)		ATA	Q (100)	ACA	H (100)	AAA	S (100)	AGA	P/T (50)		ATA	D (62.5)	ACA	E (68.8)	AAA	D (50)	AGA	E (43.8)		ATA	I (100)	ACA	L (100)	AAA	I/L (50)	AGA	I/L (50)
ATG	M (100)	ACG	T (100)	AAG	K (100)	AGG	R (100)		ATG	M (100)	ACG	T (100)	AAG	F (100)	AGG	L (100)		ATG	A (100)	ACG	H (100)	AAG	S (100)	AGG	P/T (50)		ATG	N (68.8)	ACG	K (68.8)	AAG	K (68.8)	AGG	N (68.8)		ATG	R (100)	ACG	R (100)	AAG	R (100)	AGG	R (100)
GTT	V (100)	GCT	A (100)	GAT	D (100)	GGT	G (100)		GTT	P (68.2)	GCT	G (68.2)	GAT	N (68.2)	GGT	A (100)		GTT	I/L (50)	GCT	I/L (50)	GAT	M/W (50)	GGT	F (100)		GTT	I (50)	GCT	L (50)	GAT	L (62.5)	GGT	L (43.8)		GTT	A (75)	GCT	A (75)	GAT	A (75)	GGT	A (75)
GTC	V (100)	GCC	A (100)	GAC	D (100)	GGC	G (100)		GTC	P (68.2)	GCC	G (68.2)	GAC	N (68.2)	GGC	A (100)		GTC	I/L (50)	GCC	I/L (50)	GAC	M/W (50)	GGC	F (100)		GTC	A (93.8)	GCC	A (93.8)	GAC	A (93.8)	GGC	A (93.8)		GTC	K (100)	GCC	N (100)	GAC	K (100)	GGC	K (100)
GTA	V (100)	GCA	A (100)	GAA	E (100)	GGA	G (100)		GTA	P (68.2)	GCA	G (68.2)	GAA	Q (68.2)	GGA	A (100)		GTA	I/L (50)	GCA	I/L (50)	GAA	M/W (50)	GGA	F (100)		GTA	R (75)	GCA	R (75)	GAA	R (75)	GGA	R (75)		GTA	G (75)	GCA	G (75)	GAA	G (75)	GGA	G (75)
GTG	V (100)	GCG	A (100)	GAG	E (100)	GGG	G (100)		GTG	P (68.2)	GCG	G (68.2)	GAG	Q (68.2)	GGG	A (100)		GTG	I/L (50)	GCG	I/L (50)	GAG	M/W (50)	GGG	F (100)		GTG	L (68.8)	GCG	L (68.8)	GAG	L (56.3)	GGG	L (50)		GTG	W (100)	GCG	M (100)	GAG	W (100)	GGG	W (100)
SGC									deg_pos2_worst									blo_pos2_worst									num_pos2_worst									gen_pos2_worst
TTT	F (100)	TCT	S (100)	TAT	Y (100)	TGT	C (100)		TTT	F (100)	TCT	S (100)	TAT	C (100)	TGT	E (100)		TTT	P/T (50)	TCT	E (100)	TAT	Y (100)	TGT	V (100)		TTT	T (100)	TCT	Q/V (50)	TAT	A/S (50)	TGT	K/T (50)		TTT	L (100)	TCT	D (100)	TAT	L (100)	TGT	D (100)
TTC	F (100)	TCC	S (100)	TAC	Y (100)	TGC	C (100)		TTC	F (100)	TCC	S (100)	TAC	C (100)	TGC	E (100)		TTC	P/T (50)	TCC	E (100)	TAC	Y (100)	TGC	V (100)		TTC	L/R (50)	TCC	V (100)	TAC	G/Y (50)	TGC	D/T (50)		TTC	L (100)	TCC	D (100)	TAC	L (100)	TGC	D (100)
TTA	L (100)	TCA	S (100)	TAA	O (100)	TGA	O (100)		TTA	R (100)	TCA	S (100)	TAA	O (100)	TGA	O (100)		TTA	L (100)	TCA	E (100)	TAA	O (100)	TGA	O (100)		TTA	S (100)	TCA	S (100)	TAA	O (100)	TGA	O (100)		TTA	Q (100)	TCA	R (100)	TAA	O (100)	TGA	O (100)
TTG	L (100)	TCG	S (100)	TAG	O (100)	TGG	W (100)		TTG	R (100)	TCG	S (100)	TAG	O (100)	TGG	W (100)		TTG	L (100)	TCG	E (100)	TAG	O (100)	TGG	A (100)		TTG	S (100)	TCG	S (100)	TAG	O (100)	TGG	A (100)		TTG	N (100)	TCG	H (100)	TAG	O (100)	TGG	G (100)
CTT	L (100)	CCT	P (100)	CAT	H (100)	CGT	R (100)		CTT	R (100)	CCT	V (100)	CAT	N (100)	CGT	L (100)		CTT	L (100)	CCT	I (100)	CAT	H (100)	CGT	D (100)		CTT	G/H (50)	CCT	L/S (50)	CAT	H/N (50)	CGT	I/T (50)		CTT	D (100)	CCT	I (100)	CAT	D (100)	CGT	F (100)
CTC	L (100)	CCC	P (100)	CAC	H (100)	CGC	R (100)		CTC	R (100)	CCC	V (100)	CAC	N (100)	CGC	L (100)		CTC	L (100)	CCC	I (100)	CAC	H (100)	CGC	D (100)		CTC	M/S (50)	CCC	E/K (50)	CAC	P (100)	CGC	F/L (50)		CTC	L (100)	CCC	D (100)	CAC	D (100)	CGC	W (100)
CTA	L (100)	CCA	P (100)	CAA	Q (100)	CGA	R (100)		CTA	R (100)	CCA	V (100)	CAA	Q (100)	CGA	L (100)		CTA	L (100)	CCA	I (100)	CAA	Q (100)	CGA	D (100)		CTA	G/L (50)	CCA	E/L (50)	CAA	A/Q (50)	CGA	G/I (50)		CTA	S (100)	CCA	P (100)	CAA	A (100)	CGA	D (100)
CTG	L (100)	CCG	P (100)	CAG	Q (100)	CGG	R (100)		CTG	R (100)	CCG	V (100)	CAG	Q (100)	CGG	L (100)		CTG	L (100)	CCG	I (100)	CAG	Q (100)	CGG	D (100)		CTG	L/M (50)	CCG	D/N (50)	CAG	I/Y (50)	CGG	R/Y (50)		CTG	D (100)	CCG	L (100)	CAG	D (100)	CGG	M (100)
ATT	I (100)	ACT	T (100)	AAT	N (100)	AGT	S (100)		ATT	I (100)	ACT	T (100)	AAT	K (100)	AGT	S (100)		ATT	C (100)	ACT	F (100)	AAT	G (100)	AGT	E (100)		ATT	L/R (50)	ACT	D/R (50)	AAT	L/V (50)	AGT	C/P (50)		ATT	I (100)	ACT	I (100)	AAT	D (100)	AGT	D (100)
ATC	I (100)	ACC	T (100)	AAC	N (100)	AGC	S (100)		ATC	I (100)	ACC	T (100)	AAC	K (100)	AGC	S (100)		ATC	C (100)	ACC	F (100)	AAC	G (100)	AGC	E (100)		ATC	G/I (50)	ACC	V/W (50)	AAC	G/R (50)	AGC	G/N (50)		ATC	I (100)	ACC	I (100)	AAC	D (100)	AGC	D (100)
ATA	I (100)	ACA	T (100)	AAA	K (100)	AGA	R (100)		ATA	I (100)	ACA	T (100)	AAA	D (100)	AGA	L (100)		ATA	C (100)	ACA	F (100)	AAA	P/T (50)	AGA	D (100)		ATA	A/I (50)	ACA	V/W (50)	AAA	P (100)	AGA	E/N (50)		ATA	I (100)	ACA	D (100)	AAA	D (100)	AGA	I (100)
ATG	M (100)	ACG	T (100)	AAG	K (100)	AGG	R (100)		ATG	M (100)	ACG	T (100)	AAG	D (100)	AGG	L (100)		ATG	S (100)	ACG	F (100)	AAG	P/T (50)	AGG	D (100)		ATG	F/S (50)	ACG	L/R (50)	AAG	H/K (50)	AGG	F/H (50)		ATG	D (100)	ACG	I (100)	AAG	L (100)	AGG	D (100)
GTT	V (100)	GCT	A (100)	GAT	D (100)	GGT	G (100)		GTT	A (100)	GCT	P (100)	GAT	H/Y (50)	GGT	G (100)		GTT	M/W (50)	GCT	K (50)	GAT	N/R (50)	GGT	K (50)		GTT	C/L (50)	GCT	P/V (50)	GAT	Q/R (50)	GGT	R (100)		GTT	K (100)	GCT	T (100)	GAT	D (100)	GGT	Y (100)
GTC	V (100)	GCC	A (100)	GAC	D (100)	GGC	G (100)		GTC	A (100)	GCC	P (100)	GAC	H/Y (50)	GGC	G (100)		GTC	M/W (50)	GCC	K (50)	GAC	N/R (50)	GGC	K (50)		GTC	C/I (50)	GCC	F/L (50)	GAC	D/E (50)	GGC	A/Y (50)		GTC	D (100)	GCC	I (100)	GAC	D (100)	GGC	L (100)
GTA	V (100)	GCA	A (100)	GAA	E (100)	GGA	G (100)		GTA	A (100)	GCA	P (100)	GAA	H/Y (50)	GGA	G (100)		GTA	M/W (50)	GCA	K (50)	GAA	N/R (50)	GGA	K (50)		GTA	R/V (50)	GCA	G/T (50)	GAA	Q/R (50)	GGA	L/T (50)		GTA	D (100)	GCA	I (100)	GAA	E (100)	GGA	V (100)
GTG	V (100)	GCG	A (100)	GAG	E (100)	GGG	G (100)		GTG	A (100)	GCG	P (100)	GAG	H/Y (50)	GGG	G (100)		GTG	M/W (50)	GCG	K (50)	GAG	N/R (50)	GGG	K (50)		GTG	P/T (50)	GCG	A/K (50)	GAG	A/P (50)	GGG	C/R (50)		GTG	I (100)	GCG	D (100)	GAG	C (100)	GGG	D (100)
SGC									deg_pos3_best									blo_pos3_best									num_pos3_best									gen_pos3_best
TTT	F (100)	TCT	S (100)	TAT	Y (100)	TGT	C (100)		TTT	F (100)	TCT	S (100)	TAT	Y (100)	TGT	C (100)		TTT	V (60)	TCT	P (80)	TAT	Y (100)	TGT	G (80)		TTT	H (85.2)	TCT	E (70.4)	TAT	M (100)	TGT	F (96.3)		TTT	C (100)	TCT	F (100)	TAT	D (100)	TGT	A (100)
TTC	F (100)	TCC	S (100)	TAC	Y (100)	TGC	C (100)		TTC	F (100)	TCC	S (100)	TAC	Y (100)	TGC	C (100)		TTC	V (60)	TCC	P (80)	TAC	Y (100)	TGC	G (80)		TTC	G (85.2)	TCC	D (55.6)	TAC	W (100)	TGC	I (48.1)		TTC	C (100)	TCC	M (100)	TAC	E (100)	TGC	A (100)
TTA	L (100)	TCA	S (100)	TAA	O (100)	TGA	O (100)		TTA	L (100)	TCA	S (100)	TAA	O (100)	TGA	O (100)		TTA	C (60)	TCA	P (80)	TAA	O (100)	TGA	O (100)		TTA	H (85.2)	TCA	D (70.4)	TAA	O (100)	TGA	O (100)		TTA	C (100)	TCA	W (100)	TAA	O (100)	TGA	O (100)
TTG	L (100)	TCG	S (100)	TAG	O (100)	TGG	W (100)		TTG	L (100)	TCG	S (100)	TAG	O (100)	TGG	M (100)		TTG	C (60)	TCG	P (80)	TAG	O (100)	TGG	S (80)		TTG	G (85.2)	TCG	E (55.6)	TAG	O (100)	TGG	F (81.5)		TTG	C (100)	TCG	W (100)	TAG	O (100)	TGG	A (100)
CTT	L (100)	CCT	P (100)	CAT	H (100)	CGT	R (100)		CTT	L (100)	CCT	P (100)	CAT	H (100)	CGT	R (100)		CTT	C (60)	CCT	F/R (40)	CAT	M (100)	CGT	T (80)		CTT	L (100)	CCT	T (55.6)	CAT	S (100)	CGT	Y (81.5)		CTT	L (100)	CCT	A (100)	CAT	A (100)	CGT	M (100)
CTC	L (100)	CCC	P (100)	CAC	H (100)	CGC	R (100)		CTC	L (100)	CCC	P (100)	CAC	H (100)	CGC	R (100)		CTC	C (60)	CCC	F/R (40)	CAC	M (100)	CGC	T (80)		CTC	L (100)	CCC	P (96.3)	CAC	S (100)	CGC	V (81.5)		CTC	L (100)	CCC	A (100)	CAC	A (100)	CGC	M (100)
CTA	L (100)	CCA	P (100)	CAA	Q (100)	CGA	R (100)		CTA	L (100)	CCA	P (100)	CAA	Q (100)	CGA	R (100)		CTA	C (60)	CCA	F/R (40)	CAA	W (100)	CGA	T (80)		CTA	L (100)	CCA	P (81.5)	CAA	S (100)	CGA	Y (88.9)		CTA	I (100)	CCA	A (100)	CAA	A (100)	CGA	W (100)
CTG	L (100)	CCG	P (100)	CAG	Q (100)	CGG	R (100)		CTG	L (100)	CCG	P (100)	CAG	Q (100)	CGG	R (100)		CTG	C (60)	CCG	F/R (40)	CAG	W (100)	CGG	T (80)		CTG	L (96.3)	CCG	P (81.5)	CAG	S (100)	CGG	V (88.9)		CTG	L (100)	CCG	A (100)	CAG	A (100)	CGG	W (100)
ATT	I (100)	ACT	T (100)	AAT	N (100)	AGT	S (100)		ATT	I (100)	ACT	T (100)	AAT	N (100)	AGT	S (100)		ATT	H (60)	ACT	F (60)	AAT	N (100)	AGT	P (80)		ATT	C (59.3)	ACT	A (100)	AAT	I (70.4)	AGT	N (55.6)		ATT	H (100)	ACT	N (100)	AAT	Y (100)	AGT	S (100)
ATC	I (100)	ACC	T (100)	AAC	N (100)	AGC	S (100)		ATC	I (100)	ACC	T (100)	AAC	N (100)	AGC	S (100)		ATC	H (60)	ACC	F (60)	AAC	N (100)	AGC	P (80)		ATC	V (74.1)	ACC	A (100)	AAC	I (74.1)	AGC	N (77.8)		ATC	H (100)	ACC	N (100)	AAC	Y (100)	AGC	S (100)
ATA	I (100)	ACA	T (100)	AAA	K (100)	AGA	R (100)		ATA	I (100)	ACA	T (100)	AAA	K (100)	AGA	R (100)		ATA	H (60)	ACA	F (60)	AAA	K (100)	AGA	T (80)		ATA	V (70.4)	ACA	A (100)	AAA	I (70.4)	AGA	K (59.3)		ATA	Q (100)	ACA	N (100)	AAA	Y (100)	AGA	S (100)
ATG	M (100)	ACG	T (100)	AAG	K (100)	AGG	R (100)		ATG	W (100)	ACG	T (100)	AAG	K (100)	AGG	R (100)		ATG	Q (60)	ACG	F (60)	AAG	K (100)	AGG	T (80)		ATG	C (85.2)	ACG	A (100)	AAG	L (74.1)	AGG	K (74.1)		ATG	H (100)	ACG	K (100)	AAG	Y (100)	AGG	S (100)
GTT	V (100)	GCT	A (100)	GAT	D (100)	GGT	G (100)		GTT	V (100)	GCT	A (100)	GAT	D (100)	GGT	G (100)		GTT	E (60)	GCT	A (100)	GAT	I (80)	GGT	D/R (40)		GTT	G (74.1)	GCT	T (70.4)	GAT	R (100)	GGT	R (55.6)		GTT	G (100)	GCT	R (100)	GAT	P (100)	GGT	V (100)
GTC	V (100)	GCC	A (100)	GAC	D (100)	GGC	G (100)		GTC	V (100)	GCC	A (100)	GAC	D (100)	GGC	G (100)		GTC	E (60)	GCC	A (100)	GAC	I (80)	GGC	D/R (40)		GTC	G (70.4)	GCC	T (59.3)	GAC	R (100)	GGC	Q (55.6)		GTC	G (100)	GCC	R (100)	GAC	T (100)	GGC	V (100)
GTA	V (100)	GCA	A (100)	GAA	E (100)	GGA	G (100)		GTA	V (100)	GCA	A (100)	GAA	E (100)	GGA	G (100)		GTA	E (60)	GCA	A (100)	GAA	L (80)	GGA	D/R (40)		GTA	S (77.8)	GCA	T (92.6)	GAA	R (100)	GGA	Q (81.5)		GTA	G (100)	GCA	R (100)	GAA	T (100)	GGA	V (100)
GTG	V (100)	GCG	A (100)	GAG	E (100)	GGG	G (100)		GTG	V (100)	GCG	A (100)	GAG	E (100)	GGG	G (100)		GTG	E (60)	GCG	A (100)	GAG	L (80)	GGG	D/R (40)		GTG	S (66.7)	GCG	T (81.5)	GAG	R (100)	GGG	R (81.5)		GTG	G (100)	GCG	R (100)	GAG	P (100)	GGG	V (100)
SGC									deg_pos3_worst									blo_pos3_worst									num_pos3_worst									gen_pos3_worst
TTT	F (100)	TCT	S (100)	TAT	Y (100)	TGT	C (100)		TTT	D (100)	TCT	S (100)	TAT	H (100)	TGT	Q (100)		TTT	D (100)	TCT	W (100)	TAT	Y (100)	TGT	V (100)		TTT	M (100)	TCT	T (100)	TAT	S (100)	TGT	S (100)		TTT	D (76.2)	TCT	D (71.4)	TAT	Q (76.2)	TGT	H/N (42.9)
TTC	F (100)	TCC	S (100)	TAC	Y (100)	TGC	C (100)		TTC	D (100)	TCC	S (100)	TAC	H (100)	TGC	Q (100)		TTC	D (100)	TCC	W (100)	TAC	Y (100)	TGC	V (100)		TTC	R (100)	TCC	A (100)	TAC	S (100)	TGC	S (100)		TTC	D (81)	TCC	D (57.1)	TAC	R (76.2)	TGC	G (61.9)
TTA	L (100)	TCA	S (100)	TAA	O (100)	TGA	O (100)		TTA	L (100)	TCA	S (100)	TAA	O (100)	TGA	O (100)		TTA	L (100)	TCA	W (100)	TAA	O (100)	TGA	O (100)		TTA	N (100)	TCA	P (100)	TAA	O (100)	TGA	O (100)		TTA	L (61.9)	TCA	L (42.9)	TAA	O (100)	TGA	O (100)
TTG	L (100)	TCG	S (100)	TAG	O (100)	TGG	W (100)		TTG	L (100)	TCG	S (100)	TAG	O (100)	TGG	W (100)		TTG	L (100)	TCG	W (100)	TAG	O (100)	TGG	H (100)		TTG	L (100)	TCG	R (100)	TAG	O (100)	TGG	A (100)		TTG	L (95.2)	TCG	D (42.9)	TAG	O (100)	TGG	N (47.6)
CTT	L (100)	CCT	P (100)	CAT	H (100)	CGT	R (100)		CTT	L (100)	CCT	P (100)	CAT	E (60)	CGT	R (100)		CTT	L (100)	CCT	P (100)	CAT	N (100)	CGT	R (100)		CTT	G (100)	CCT	G (100)	CAT	R (100)	CGT	V (100)		CTT	D (42.9)	CCT	V (38.1)	CAT	D (57.1)	CGT	F (47.6)
CTC	L (100)	CCC	P (100)	CAC	H (100)	CGC	R (100)		CTC	L (100)	CCC	P (100)	CAC	E (60)	CGC	R (100)		CTC	L (100)	CCC	P (100)	CAC	N (100)	CGC	R (100)		CTC	G (100)	CCC	Y (100)	CAC	P (100)	CGC	D (100)		CTC	D (71.4)	CCC	D (57.1)	CAC	D (28.6)	CGC	I (52.4)
CTA	L (100)	CCA	P (100)	CAA	Q (100)	CGA	R (100)		CTA	L (100)	CCA	P (100)	CAA	F (60)	CGA	R (100)		CTA	L (100)	CCA	P (100)	CAA	M (100)	CGA	R (100)		CTA	F (100)	CCA	K (100)	CAA	Q (100)	CGA	L (100)		CTA	M (38.1)	CCA	D (42.9)	CAA	D (42.9)	CGA	D (66.7)
CTG	L (100)	CCG	P (100)	CAG	Q (100)	CGG	R (100)		CTG	L (100)	CCG	P (100)	CAG	F (60)	CGG	R (100)		CTG	L (100)	CCG	P (100)	CAG	M (100)	CGG	R (100)		CTG	H (100)	CCG	V (100)	CAG	L (100)	CGG	Y (100)		CTG	L (71.4)	CCG	I (42.9)	CAG	D (71.4)	CGG	D (71.4)
ATT	I (100)	ACT	T (100)	AAT	N (100)	AGT	S (100)		ATT	I (100)	ACT	T (100)	AAT	N (80)	AGT	S (100)		ATT	C (100)	ACT	T (100)	AAT	F (100)	AGT	W (100)		ATT	I (100)	ACT	C (100)	AAT	P (100)	AGT	I (100)		ATT	I (47.6)	ACT	I (52.4)	AAT	I (47.6)	AGT	D (28.6)
ATC	I (100)	ACC	T (100)	AAC	N (100)	AGC	S (100)		ATC	I (100)	ACC	T (100)	AAC	N (80)	AGC	S (100)		ATC	C (100)	ACC	T (100)	AAC	F (100)	AGC	W (100)		ATC	D (100)	ACC	V (100)	AAC	S (100)	AGC	N (100)		ATC	I (71.4)	ACC	D (42.9)	AAC	D (42.9)	AGC	I (42.9)
ATA	I (100)	ACA	T (100)	AAA	K (100)	AGA	R (100)		ATA	I (100)	ACA	T (100)	AAA	Y (80)	AGA	R (100)		ATA	C (100)	ACA	T (100)	AAA	K (100)	AGA	R (100)		ATA	I (100)	ACA	E (100)	AAA	K (100)	AGA	R (100)		ATA	D (57.1)	ACA	D (71.4)	AAA	I/L (33.3)	AGA	D (71.4)
ATG	M (100)	ACG	T (100)	AAG	K (100)	AGG	R (100)		ATG	M (100)	ACG	T (100)	AAG	Y (80)	AGG	R (100)		ATG	Q (100)	ACG	T (100)	AAG	K (100)	AGG	R (100)		ATG	T (100)	ACG	V (100)	AAG	F (100)	AGG	W (100)		ATG	D (90.5)	ACG	D (57.1)	AAG	D (100)	AGG	D (71.4)
GTT	V (100)	GCT	A (100)	GAT	D (100)	GGT	G (100)		GTT	V (100)	GCT	A (100)	GAT	C/K (40)	GGT	G (100)		GTT	S (100)	GCT	A (100)	GAT	I (100)	GGT	G (100)		GTT	L (100)	GCT	P (100)	GAT	G (100)	GGT	R (100)		GTT	D (42.9)	GCT	D (71.4)	GAT	D (100)	GGT	C (42.9)
GTC	V (100)	GCC	A (100)	GAC	D (100)	GGC	G (100)		GTC	V (100)	GCC	A (100)	GAC	C/K (40)	GGC	G (100)		GTC	S (100)	GCC	A (100)	GAC	I (100)	GGC	G (100)		GTC	E (100)	GCC	Q (100)	GAC	C (100)	GGC	T (100)		GTC	D (57.1)	GCC	L (28.6)	GAC	D (81)	GGC	D (71.4)
GTA	V (100)	GCA	A (100)	GAA	E (100)	GGA	G (100)		GTA	V (100)	GCA	A (100)	GAA	C/K (40)	GGA	G (100)		GTA	S (100)	GCA	A (100)	GAA	E (100)	GGA	G (100)		GTA	L (100)	GCA	L (100)	GAA	S (100)	GGA	T (100)		GTA	D (28.6)	GCA	D (28.6)	GAA	L (47.6)	GGA	I (42.9)
GTG	V (100)	GCG	A (100)	GAG	E (100)	GGG	G (100)		GTG	V (100)	GCG	A (100)	GAG	C/K (40)	GGG	G (100)		GTG	S (100)	GCG	A (100)	GAG	E (100)	GGG	G (100)		GTG	A (100)	GCG	R (100)	GAG	H (100)	GGG	A (100)		GTG	D/I (28.6)	GCG	D (23.8)	GAG	I (52.4)	GGG	D (71.4)
SGC									deg_sum_best									blo_sum_best									num_sum_best									gen_sum_best
TTT	F (100)	TCT	S (100)	TAT	Y (100)	TGT	C (100)		TTT	F (100)	TCT	S (100)	TAT	Y (100)	TGT	C (100)		TTT	N (100)	TCT	S (100)	TAT	V (100)	TGT	K (100)		TTT	K (100)	TCT	R (100)	TAT	T (66.2)	TGT	A (100)		TTT	N (100)	TCT	K (100)	TAT	D (100)	TGT	E (100)
TTC	F (100)	TCC	S (100)	TAC	Y (100)	TGC	C (100)		TTC	F (100)	TCC	S (100)	TAC	Y (100)	TGC	C (100)		TTC	N (100)	TCC	S (100)	TAC	V (100)	TGC	K (100)		TTC	K (100)	TCC	N (100)	TAC	P (85.1)	TGC	S (100)		TTC	G (100)	TCC	G (100)	TAC	R (100)	TGC	Q (100)
TTA	L (100)	TCA	S (100)	TAA	O (100)	TGA	O (100)		TTA	L (100)	TCA	S (100)	TAA	O (100)	TGA	O (100)		TTA	Q (100)	TCA	S (100)	TAA	O (100)	TGA	O (100)		TTA	D (100)	TCA	E (100)	TAA	O (100)	TGA	O (100)		TTA	A (100)	TCA	A (100)	TAA	O (100)	TGA	O (100)
TTG	L (100)	TCG	S (100)	TAG	O (100)	TGG	W (100)		TTG	L (100)	TCG	S (100)	TAG	O (100)	TGG	W (100)		TTG	Q (100)	TCG	S (100)	TAG	O (100)	TGG	D (100)		TTG	D (100)	TCG	E (100)	TAG	O (100)	TGG	N (100)		TTG	G (100)	TCG	G (100)	TAG	O (100)	TGG	H (100)
CTT	L (100)	CCT	P (100)	CAT	H (100)	CGT	R (100)		CTT	L (100)	CCT	G (100)	CAT	N (100)	CGT	R (100)		CTT	Q (100)	CCT	P (100)	CAT	M/W (50)	CGT	G (100)		CTT	S (100)	CCT	P (100)	CAT	L (67.6)	CGT	M (94.6)		CTT	S (100)	CCT	S (100)	CAT	G (100)	CGT	G (100)
CTC	L (100)	CCC	P (100)	CAC	H (100)	CGC	R (100)		CTC	L (100)	CCC	G (100)	CAC	N (100)	CGC	R (100)		CTC	Q (100)	CCC	P (100)	CAC	M/W (50)	CGC	G (100)		CTC	G (100)	CCC	A (100)	CAC	L (52.7)	CGC	V (100)		CTC	A (100)	CCC	A (100)	CAC	A (100)	CGC	A (100)
CTA	L (100)	CCA	P (100)	CAA	Q (100)	CGA	R (100)		CTA	L (100)	CCA	G (100)	CAA	D (100)	CGA	R (100)		CTA	Q (100)	CCA	P (100)	CAA	F (100)	CGA	G (100)		CTA	R (100)	CCA	G (100)	CAA	L (86.5)	CGA	Y (100)		CTA	Y (56.8)	CCA	V (56.8)	CAA	F (40.5)	CGA	F (59.5)
CTG	L (100)	CCG	P (100)	CAG	Q (100)	CGG	R (100)		CTG	L (100)	CCG	G (100)	CAG	D (100)	CGG	R (100)		CTG	Q (100)	CCG	P (100)	CAG	F (100)	CGG	G (100)		CTG	R (100)	CCG	Q (100)	CAG	Y (100)	CGG	P (58.1)		CTG	A (100)	CCG	A (100)	CAG	A (100)	CGG	A (100)
ATT	I (100)	ACT	T (100)	AAT	N (100)	AGT	S (100)		ATT	I (100)	ACT	A (100)	AAT	Q (100)	AGT	S (100)		ATT	R (100)	ACT	T (100)	AAT	M/W (50)	AGT	S (100)		ATT	S (100)	ACT	T (100)	AAT	L (86.5)	AGT	F (100)		ATT	S (100)	ACT	S (100)	AAT	G (100)	AGT	G (100)
ATC	I (100)	ACC	T (100)	AAC	N (100)	AGC	S (100)		ATC	I (100)	ACC	A (100)	AAC	Q (100)	AGC	S (100)		ATC	R (100)	ACC	T (100)	AAC	M/W (50)	AGC	S (100)		ATC	S (100)	ACC	A (100)	AAC	I (52.7)	AGC	W (94.6)		ATC	A (100)	ACC	A (100)	AAC	A (100)	AGC	A (100)
ATA	I (100)	ACA	T (100)	AAA	K (100)	AGA	R (100)		ATA	I (100)	ACA	A (100)	AAA	E (100)	AGA	R (100)		ATA	R (100)	ACA	T (100)	AAA	C (100)	AGA	G (100)		ATA	Q (100)	ACA	G (100)	AAA	L (83.8)	AGA	C (100)		ATA	C (56.8)	ACA	C (43.2)	AAA	I (60.8)	AGA	L (60.8)
ATG	M (100)	ACG	T (100)	AAG	K (100)	AGG	R (100)		ATG	M (100)	ACG	A (100)	AAG	E (100)	AGG	R (100)		ATG	E (100)	ACG	T (100)	AAG	C (100)	AGG	G (100)		ATG	R (100)	ACG	H (100)	AAG	V (100)	AGG	P (51.4)		ATG	A (100)	ACG	A (100)	AAG	A (100)	AGG	A (100)
GTT	V (100)	GCT	A (100)	GAT	D (100)	GGT	G (100)		GTT	V (100)	GCT	P/T (50)	GAT	H (100)	GGT	P/T (50)		GTT	H (100)	GCT	Y (100)	GAT	I/L (50)	GGT	A (100)		GTT	S (100)	GCT	T (59.5)	GAT	L (56.8)	GGT	F (100)		GTT	G (100)	GCT	G (100)	GAT	H (100)	GGT	H (100)
GTC	V (100)	GCC	A (100)	GAC	D (100)	GGC	G (100)		GTC	V (100)	GCC	P/T (50)	GAC	H (100)	GGC	P/T (50)		GTC	H (100)	GCC	Y (100)	GAC	I/L (50)	GGC	A (100)		GTC	S (100)	GCC	A (100)	GAC	L (75.7)	GGC	C (100)		GTC	S (100)	GCC	S (100)	GAC	S (100)	GGC	S (100)
GTA	V (100)	GCA	A (100)	GAA	E (100)	GGA	G (100)		GTA	V (100)	GCA	P/T (50)	GAA	K (100)	GGA	P/T (50)		GTA	H (100)	GCA	Y (100)	GAA	I/L (50)	GGA	A (100)		GTA	R (100)	GCA	G (100)	GAA	I (56.8)	GGA	V (100)		GTA	T (59.5)	GCA	P (59.5)	GAA	P/T (50)	GGA	T (52.7)
GTG	V (100)	GCG	A (100)	GAG	E (100)	GGG	G (100)		GTG	V (100)	GCG	P/T (50)	GAG	K (100)	GGG	P/T (50)		GTG	H (100)	GCG	Y (100)	GAG	I/L (50)	GGG	A (100)		GTG	R (100)	GCG	H (100)	GAG	V (100)	GGG	T (68.9)		GTG	S (100)	GCG	S (100)	GAG	S (100)	GGG	S (100)
SGC									deg_sum_worst									blo_sum_worst									num_sum_worst									gen_sum_worst
TTT	F (100)	TCT	S (100)	TAT	Y (100)	TGT	C (100)		TTT	E (100)	TCT	L (100)	TAT	Y (100)	TGT	N (100)		TTT	C (100)	TCT	D (100)	TAT	P/T (50)	TGT	Y (100)		TTT	V (100)	TCT	R (100)	TAT	S (100)	TGT	A (100)		TTT	D (100)	TCT	L (56.3)	TAT	N (100)	TGT	P (75)
TTC	F (100)	TCC	S (100)	TAC	Y (100)	TGC	C (100)		TTC	E (100)	TCC	L (100)	TAC	Y (100)	TGC	N (100)		TTC	C (100)	TCC	D (100)	TAC	P/T (50)	TGC	Y (100)		TTC	R (100)	TCC	F (100)	TAC	S (100)	TGC	G (100)		TTC	I (62.5)	TCC	D (100)	TAC	A (100)	TGC	E (100)
TTA	L (100)	TCA	S (100)	TAA	O (100)	TGA	O (100)		TTA	S (100)	TCA	L (100)	TAA	O (100)	TGA	O (100)		TTA	E (100)	TCA	D (100)	TAA	O (100)	TGA	O (100)		TTA	A (100)	TCA	S (100)	TAA	O (100)	TGA	O (100)		TTA	T (75)	TCA	K (100)	TAA	O (100)	TGA	O (100)
TTG	L (100)	TCG	S (100)	TAG	O (100)	TGG	W (100)		TTG	S (100)	TCG	L (100)	TAG	O (100)	TGG	W (100)		TTG	E (100)	TCG	D (100)	TAG	O (100)	TGG	A (100)		TTG	S (100)	TCG	G (100)	TAG	O (100)	TGG	A (100)		TTG	D (100)	TCG	Y (100)	TAG	O (100)	TGG	G (100)
CTT	L (100)	CCT	P (100)	CAT	H (100)	CGT	R (100)		CTT	S (100)	CCT	P (100)	CAT	C (100)	CGT	R (100)		CTT	E (100)	CCT	I/L (50)	CAT	Q (100)	CGT	I/L (50)		CTT	F (100)	CCT	N (100)	CAT	Y (100)	CGT	H (100)		CTT	L (100)	CCT	D (100)	CAT	I (75)	CGT	D (100)
CTC	L (100)	CCC	P (100)	CAC	H (100)	CGC	R (100)		CTC	S (100)	CCC	P (100)	CAC	C (100)	CGC	R (100)		CTC	E (100)	CCC	I/L (50)	CAC	Q (100)	CGC	I/L (50)		CTC	Q (100)	CCC	W (100)	CAC	P (69.6)	CGC	R (100)		CTC	D (100)	CCC	L (62.5)	CAC	D (100)	CGC	I (93.8)
CTA	L (100)	CCA	P (100)	CAA	Q (100)	CGA	R (100)		CTA	S (100)	CCA	P (100)	CAA	K (100)	CGA	R (100)		CTA	E (100)	CCA	I/L (50)	CAA	P/T (50)	CGA	I/L (50)		CTA	R (100)	CCA	L (69.6)	CAA	G (100)	CGA	S (100)		CTA	L (100)	CCA	I (75)	CAA	D (100)	CGA	D (100)
CTG	L (100)	CCG	P (100)	CAG	Q (100)	CGG	R (100)		CTG	S (100)	CCG	P (100)	CAG	K (100)	CGG	R (100)		CTG	E (100)	CCG	I/L (50)	CAG	P/T (50)	CGG	I/L (50)		CTG	T (63)	CCG	R (100)	CAG	H (100)	CGG	L (76.1)		CTG	D (100)	CCG	D (100)	CAG	V (100)	CGG	I (81.3)
ATT	I (100)	ACT	T (100)	AAT	N (100)	AGT	S (100)		ATT	I (100)	ACT	A (100)	AAT	D (100)	AGT	L (100)		ATT	M/W (50)	ACT	N (100)	AAT	V (100)	AGT	D (100)		ATT	D (100)	ACT	C (100)	AAT	V (100)	AGT	L (91.3)		ATT	D (100)	ACT	I (62.5)	AAT	D (100)	AGT	I (75)
ATC	I (100)	ACC	T (100)	AAC	N (100)	AGC	S (100)		ATC	I (100)	ACC	A (100)	AAC	D (100)	AGC	L (100)		ATC	M/W (50)	ACC	N (100)	AAC	V (100)	AGC	D (100)		ATC	P (60.9)	ACC	Y (100)	AAC	K (100)	AGC	V (100)		ATC	I (100)	ACC	D (100)	AAC	L (100)	AGC	D (100)
ATA	I (100)	ACA	T (100)	AAA	K (100)	AGA	R (100)		ATA	I (100)	ACA	A (100)	AAA	F (100)	AGA	R (100)		ATA	M/W (50)	ACA	N (100)	AAA	R (100)	AGA	I/L (50)		ATA	I (100)	ACA	E (100)	AAA	P (80.4)	AGA	T (78.3)		ATA	D (100)	ACA	D (100)	AAA	F (100)	AGA	W (81.3)
ATG	M (100)	ACG	T (100)	AAG	K (100)	AGG	R (100)		ATG	M (100)	ACG	A (100)	AAG	F (100)	AGG	R (100)		ATG	S (100)	ACG	N (100)	AAG	R (100)	AGG	I/L (50)		ATG	L (82.6)	ACG	C (100)	AAG	P (71.7)	AGG	E (100)		ATG	I (81.3)	ACG	I/L (50)	AAG	D (100)	AGG	D (100)
GTT	V (100)	GCT	A (100)	GAT	D (100)	GGT	G (100)		GTT	T (100)	GCT	G (100)	GAT	H (100)	GGT	V (100)		GTT	M/W (50)	GCT	F (100)	GAT	H (100)	GGT	K (100)		GTT	V (100)	GCT	L (93.5)	GAT	N (100)	GGT	R (100)		GTT	L (56.3)	GCT	D (100)	GAT	C (100)	GGT	D (100)
GTC	V (100)	GCC	A (100)	GAC	D (100)	GGC	G (100)		GTC	T (100)	GCC	G (100)	GAC	H (100)	GGC	V (100)		GTC	M/W (50)	GCC	F (100)	GAC	H (100)	GGC	K (100)		GTC	L (73.9)	GCC	D (100)	GAC	L (67.4)	GGC	T (82.6)		GTC	D (100)	GCC	I (68.8)	GAC	D (100)	GGC	L (68.8)
GTA	V (100)	GCA	A (100)	GAA	E (100)	GGA	G (100)		GTA	T (100)	GCA	G (100)	GAA	Q (100)	GGA	V (100)		GTA	M/W (50)	GCA	F (100)	GAA	G (100)	GGA	K (100)		GTA	Q (100)	GCA	I (54.3)	GAA	S (100)	GGA	G (100)		GTA	D (100)	GCA	M (81.3)	GAA	Q (100)	GGA	H (100)
GTG	V (100)	GCG	A (100)	GAG	E (100)	GGG	G (100)		GTG	T (100)	GCG	G (100)	GAG	Q (100)	GGG	V (100)		GTG	M/W (50)	GCG	F (100)	GAG	G (100)	GGG	K (100)		GTG	K (100)	GCG	T (58.7)	GAG	A (100)	GGG	M (100)		GTG	L (56.3)	GCG	D (100)	GAG	S (100)	GGG	R (100)
